# Supplementary material for: The CalculAuthor: determining authorship using a simple-to-use, fair, objective, and transparent process
Source: BMC Res Notes. 2023 Nov 12;16:329. doi: 10.1186/s13104-023-06597-4 (PMC10640724; doi:10.1186/s13104-023-06597-4)
Supplement: Supplementary file 1 — Additional File 1. Demonstration of the CalculAuthor tool to determine authorship for the present article. [file 13104_2023_6597_MOESM1_ESM.xlsx]

## Sheet: CalculAuthor Calculation
Authorship ranking for "The CalculAuthor: Determining Authorship by a Fair, Objective, and Transparent Process"
	Weightage	Alina Pervez LOC	Alina Pervez Score	Asad Saulat Fatimi LOC	Asad Saulat Fatimi Score	Mohsin Ali Mustafa LOC	Mohsin Ali Mustafa Score	Nosheen Nasir LOC	Nosheen Nasir Score	Russell Seth Martins LOC	Russell Seth Martins Score	Sarah Nadeem LOC	Sarah Nadeem Score
CalculAuthor Conceptualization	40	0	0	0.5	20	1	40	0.5	20	1	40	1	40
Manuscript Conceptualization	20	0	0	0	0	1	20	0	0	1	20	0.5	10
Writing (Introduction)	10	0.5	5	1	10	0	0	0	0	1	10	0	0
Writing (Process)	14	0	0	0	0	0	0	0	0	1	14	0	0
Writing (Comment)	10	1	10	0.5	5	0	0	0	0	1	10	0	0
Manuscript Critical Review	6	0.5	3	0.5	3	1	6	1	6	0.5	3	1	6
Total	100	AP Total Score	18	ASF Total Score	38	MAM Total Score	66	NN Total Score	26	RSM Total Score	97	SN Total Score	56
Scores	Names										Levels of Contribution (LOC)
97	Russell Seth Martins										Major Contribution= 1
66	Mohsin Ali Mustafa										Minor Contribution= 0.5
38	Asad Saulat Fatimi										No Contribution= 0
26	Nosheen Nasir
18	Alina Pervez
56	Sarah Nadeem*
	*the seniormost author opted to be placed at the end of the author list
